# Supplementary material for: Reconstructing the earliest known composite-tiled roofs from the Chinese Loess Plateau
Source: Sci Rep. 2023 May 19;13:8163. doi: 10.1038/s41598-023-35299-x (PMC10199015; doi:10.1038/s41598-023-35299-x)
Supplement: Supplementary file 1 — Supplementary Information 1. [file 41598_2023_35299_MOESM1_ESM.xlsx]

## Sheet: cover tile
Dataset S1. Information of tile fragments with morphological characteristics
Sample ID	type	location	thickness	width of smaller end	width of larger end	width of middle	height of smaller end	height of larger end	height of middle	height difference	extension angle	distance to nail
5	cover tile	smaller end	0.8	8		8	3.9		3.9	0	90	1.2
1	cover tile	smaller end	0.75	9.8		10.6	5.5		5.5	0	92.25	2.5
2	cover tile	smaller end	0.8	11.2		12.2	7		7.3	0.3	93	2.5
3	cover tile	complete	0.75	10.4	12	11.2	5.5	7	6.25	1.5	91.5	3
4	cover tile	smaller end	0.7	8.8		8.8	4.2		7.8	3.6	90	1.1
6	cover tile	smaller end	1	10.6		11.4	6.6		6.9	0.3	94	1
7	cover tile	smaller end	0.8	9.5		10.7	4.6		4.6	0	90	2.6
8	cover tile	smaller end	0.75	5.6		7.7	3.2		6	2.8	92	2.5
9	cover tile	smaller end	0.85	9.4		9.4	5.5		5.5	0	90	0.6
11	cover tile	smaller end	0.9	10		10.6	5.3		5.6	0.3	92.5	0.8
13	cover tile	smaller end	0.9	10.6		10.6	5		6.3	1.3	90	0.5
376	cover tile	smaller end	0.4	10.5		11.4	6.1		6.5	0.4	94	2
380	cover tile	smaller end	0.95	10		10	5.6		5.6	0	93	1
388	cover tile	smaller end	0.7	10.6		10.6	4.8		5.5	0.7	94	2.5
12	cover tile	smaller end	0.8	12		12.4	5		5.5	0.5	97.5	2
14	cover tile	smaller end	1	11		12	5.2		7.3	2.1	90	3
15	cover tile	smaller end	0.8	12.6		15	5		5.6	0.6	90	2
16	cover tile	smaller end	1.05	11		11	4		5.6	1.6	90	2.5
17	cover tile	smaller end	0.8	10.4		10.4	5.2		6	0.8	90	2
30	cover tile	smaller end	1.1	12		14.6	5.8		7	1.2	93	4.5
31	cover tile	smaller end	0.75	10.7		10.7	5.2		6.5	1.3	90	2.5
32	cover tile	smaller end	1	10		10	5.8		5.8	0	90	3.5
34	cover tile	smaller end	1	11.6		13.6	5.5		7	1.5	90	3.5
36	cover tile	smaller end	0.95	9.2		9.7	4.5		5	0.5	94	1.3
38	cover tile	smaller end	0.85	10.2		11.1	5.4		6.8	1.4	97.5	1.5
377	cover tile	smaller end	0.85	9.8		11.2	4.2		5.2	1	97.5	4
715	cover tile	smaller end	1.15	11		13.4	4.8		5.6	0.8	96	6.5
716	cover tile	smaller end	0.7	9		11	3.6		4.5	0.9	90	2.5
821	cover tile	smaller end	0.8	7		7	5.6		5.6	0	90	0.8
824	cover tile	smaller end	0.85	9		9	4		5.2	1.2	90	4
826	cover tile	smaller end	0.85	9		9	4.1		4.1	0	96	1
834	cover tile	smaller end	0.95	9		11	4		5.8	1.8	94	1.2
836	cover tile	smaller end	1	11.2		12	5.5		5.5	0	90	1.8
845	cover tile	smaller end	0.85	10.4		10.4	3.8		3.8	0	90	3
846	cover tile	smaller end	0.8	8		11	2.5		3.4	0.9	104	1
851	cover tile	smaller end	0.9	11		11	4.9		4.9	0	90	3.5
852	cover tile	smaller end	0.85	10		14	4.3		5.7	1.4	103	1.3
853	cover tile	smaller end	0.85	10		10	5		5	0	90	1
854	cover tile	smaller end	0.8	9		10.2	5.3		5.3	0	95	1.3
951	cover tile	smaller end	0.8	13		13	5.7		6.2	0.5	90	1.5
39	cover tile	smaller end	1.2	10		12	4		4.6	0.6	92.5									0.495146
40	cover tile	smaller end	0.9	13		14.6	6		6	0	90									0.495455
379	cover tile	smaller end	1.1	14		14	7.1		7.1	0	90									0.5
700	cover tile	smaller end	0.85	13.6		13.6	8		8	0	90
701	cover tile	smaller end	1.15	13		14	6		6	0	97.5
709	cover tile	smaller end	1	13		13	5.4		5.4	0	90
819	cover tile	smaller end	0.8	12		12	4.5		4.9	0.4	90
829	cover tile	smaller end	1.05	12		12	6.2		6.2	0	90
832	cover tile	smaller end	0.9	11		11	5.3		5.8	0.5	94
843	cover tile	smaller end	0.9	13.4		13.4	6.4		6.4	0	90
844	cover tile	smaller end	1	12		12	4.6		5.3	0.7	90
860	cover tile	smaller end	1	11		11	4.9		4.9	0	100
935	cover tile	smaller end	0.85	10.4		10.4	4.9		4.9	0	90
18	cover tile	larger end	0.95		11	10.3		8.1	6.5	1.6	90									0.50365
19	cover tile	larger end	0.95		14	10.4		6	4.3	1.7	95									0.522388
20	cover tile	larger end	0.85		13.1	12.8		7.1	6.4	0.7	93									0.529126
23	cover tile	larger end	0.9		10.7	10.7		7.7	5.6	2.1	90									0.533019
24	cover tile	larger end	0.75		11.2	11.2		8.3	8.3	0	90									0.533898
25	cover tile	larger end	0.55		13.6	10		5.9	5.9	0	97									0.535714
27	cover tile	larger end	1.5		15	12.4		7.3	6.5	0.8	90									0.543478
28	cover tile	larger end	0.85		10.8	10.8		4	4	0	90									0.554545
29	cover tile	larger end	0.65		12.1	10.2		8.8	6.6	2.2	90									0.556522
37	cover tile	larger end	1		13.6	13.6		5.9	5.9	0	90									0.556604
357	cover tile	larger end	0.95		13.4	13.4		6.4	5.7	0.7	90									0.558036
359	cover tile	larger end	0.85		12	12		7	7	0	92									0.5
378	cover tile	larger end	1.05		14	14		5.8	5.5	0.3	90									0.5
361	cover tile	larger end	0.75		12.4	12.4		6.2	6	0.2	90									0.56
381	cover tile	larger end	1		11.6	11.6		5.6	5.3	0.3	90									0.5
384	cover tile	larger end	0.8		13	12.6		6	5.5	0.5	91									0.57277
385	cover tile	larger end	0.8		13	13		6	6	0	90									0.574561
389	cover tile	larger end	0.6		10.6	10.6		7.8	7.8	0	92									0.576531
697	cover tile	larger end	0.65		11.3	10.7		6.1	4.4	1.7	90.5
699	cover tile	larger end	1		13	13		8.9	7.1	1.8	92
703	cover tile	larger end	0.9		12.6	12.6		6.7	6.2	0.5	90
705	cover tile	larger end	0.8		17.4	17.4		7.3	7.3	0	91
717	cover tile	larger end	0.7		15	15		7.5	7.5	0
696	cover tile	larger end	0.8		10.9	9.7		8.5	7.5	1	93
702	cover tile	larger end	0.85		12	10		5.4	4.2	1.2	90
814	cover tile	larger end	0.75		11	11		7.2	6.4	0.8	90
815	cover tile	larger end	0.8		11	11		5.6	5	0.6	94
822	cover tile	larger end	0.9		13.6	13.6		7.4	7.4	0	90
823	cover tile	larger end	0.8		12	12		5	5	0	96
825	cover tile	larger end	1.15		14	14		7.2	7.2	0
827	cover tile	larger end	1.05		11	11		5.8	5.8	0	93
828	cover tile	larger end	0.9		16.4	16.4		6.6	6.6	0	96
830	cover tile	larger end	1.05		12.6	12.2		6.1	6.1	0	90
831	cover tile	larger end	0.85		12	11.4		6.7	6.4	0.3	93
833	cover tile	larger end	0.85		12	12		5.8	5.8	0	93
835	cover tile	larger end	1.1		9.6	9.6		8	7	1	90
837	cover tile	larger end	0.7		11	11		4.7	4.7	0	90
838	cover tile	larger end	0.7		9	9		5.3	5.3	0	90
842	cover tile	larger end	0.9		13	13		8	7.9	0.1	95
857	cover tile	larger end	1		12.6	12.6		5.5	4.6	0.9	92
858	cover tile	larger end	0.95		12.8	12.8		6.6	6.6	0	92
859	cover tile	larger end	0.9		13	13		5.9	5.9	0	93
861	cover tile	larger end	1		14	14		6.5	6.5	0	90
950	cover tile	larger end	0.65		12.4	12.4		6.2	6.2	0	90
955	cover tile	larger end	0.7		14	13.2		8.2	7.6	0.6	93
1013	cover tile	larger end	0.75		10	10		4.7	4.7	0	91
358	cover tile	body	0.9			12			5.5	0										0.583333
360	cover tile	body	0.8			11			3.45	0.5										0.588235
362	cover tile	body	0.65			9.6			5.1	0.4										0.590909
366	cover tile	body	0.95			12			4	0										0.681818
367	cover tile	body	1			14			7.5	0										0.685446
368	cover tile	body	1.3			14			4.5	1										0.691729
369	cover tile	body	0.5			10			5	0										0.695067
370	cover tile	body	0.85			9.2			3.65	0.9										0.735849
371	cover tile	body	0.7			11.1			6.35	2.1										0.755814
372	cover tile	body	0.85			11.8			5.6	0										0.776786
373	cover tile	body	0.9			9.3			5.7	1.4
374	cover tile	body	0.7			8.6			6.15	0.7
375	cover tile	body	0.95			11			5.45	0.3
382	cover tile	body	0.9			9.8			5.65	0.7
383	cover tile	body	0.85			12.4			5.3	0
386	cover tile	body	0.7			13			5.5	0.4
387	cover tile	body	0.9			11.1			4.85	0.3
694	cover tile	body	0.8			8.6			8.4	0
695	cover tile	body	0.85			11.3			5.35	0.5
698	cover tile	body	0.85			8.9			4.65	0.3
704	cover tile	body	0.95			13.5			7.3	0.6
706	cover tile	body	0.8			10.4			7.05	0.3
707	cover tile	body	1.05			14			6.8	0
708	cover tile	body	0.9			13			5.75	0.3
710	cover tile	body	0.7			11			4.6	0
711	cover tile	body	0.9			12			5.8	0
712	cover tile	body	0.9			11			4.7	0
713	cover tile	body	0.55			14			4.7	0
714	cover tile	body	0.9			13			5.9	0
718	cover tile	body	0.9			11.6			5.2	0
719	cover tile	body	0.85			11			6.2	0.4
720	cover tile	body	0.85			12			5.05	2.1
721	cover tile	body	0.8			12			6.35	0.3
722	cover tile	body	0.55			9.6			4.8	0
723	cover tile	body	1.3			13.6			6.8	0
724	cover tile	body	0.85			10.6			6.6	0
725	cover tile	body	0.9			12			6.3	0
726	cover tile	body	0.85			13			5.8	0.4
742	cover tile	body	1			13.6			6.35	0.7
743	cover tile	body	0.8			8.4			3.5	0.4
744	cover tile	body	0.85			9			3.3	1
745	cover tile	body	0.9			11			3.7	0
746	cover tile	body	1.15			13			5.9	0
747	cover tile	body	1.1			13.8			6	0
748	cover tile	body	1			10			3.7	0
817	cover tile	body	0.95			11			5.35	0.3
855	cover tile	body	0.85			9.6			5.6	0
865	cover tile	body	0.65			9			4.5	0
911	cover tile	body	0.75			12			6.25	0.5
912	cover tile	body	0.45			9			5	0
914	cover tile	body	0.6			10			4.6	0
915	cover tile	body	0.75			12			6	0
916	cover tile	body	0.65			12			4.8	0
917	cover tile	body	0.65			11			3.9	0.6
921	cover tile	body	0.7			11			4.5	0.4
922	cover tile	body	0.9			10			5.4	0.2
923	cover tile	body	0.9			13			5.3	0
924	cover tile	body	0.9			10			4.1	0.6
925	cover tile	body	0.85			14			6.5	0
926	cover tile	body	0.9			10.4			5.3	0
927	cover tile	body	0.8			9			4.2	0.4
928	cover tile	body	0.65			11.4			4.35	0.3
929	cover tile	body	0.8			11			5.45	0.3
930	cover tile	body	0.6			12.2			6.5	0.8
931	cover tile	body	1			12.4			7.15	1.1
932	cover tile	body	0.95			9.2			5.6	0.4
933	cover tile	body	0.85			12			5.7	0
934	cover tile	body	0.95			9.4			5.4	0
936	cover tile	body	0.95			11			5.2	0
938	cover tile	body	0.65			9.2			3.3	0
939	cover tile	body	0.45			10			4.9	0
940	cover tile	body	0.95			12.6			6.3	0
941	cover tile	body	0.9			12.6			4.3	0
942	cover tile	body	0.7			13.4			7.5	0
943	cover tile	body	0.75			10			4.25	0.3
945	cover tile	body	0.8			10			4.4	0
947	cover tile	body	0.95			10			5.4	0.4
948	cover tile	body	0.75			10.6			6.05	0.9
949	cover tile	body	0.85			9.8			4.55	0.7
952	cover tile	body	0.8			14			6.4	0.2
952-1	cover tile	body	0.75			12.4			4.85	0.3
953	cover tile	body	0.7			11.6			5.6	0.4
956	cover tile	body	0.65			12			6.75	0.5
957	cover tile	body	0.75			11			4	0
958	cover tile	body	0.65			8.2			4.1	0
959	cover tile	body	0.85			14			5.7	0
960	cover tile	body	1.1			12.6			5.6	0
962	cover tile	body	1.2			10			5.25	0.3
963	cover tile	body	1.1			13.6			6.95	0.1
964	cover tile	body	0.75			10.4			4	0
965	cover tile	body	0.65			11.65			4	0.6
966	cover tile	body	0.9			13.6			3.7	0
967	cover tile	body	0.9			8.4			5.6	0
968	cover tile	body	1			13			4.6	0
969	cover tile	body	0.65			15.2			6.6	0
970	cover tile	body	1.05			12			5.95	0.3
971	cover tile	body	0.85			11.2			3.6	0
973	cover tile	body	0.95			11			4.85	0.3
974	cover tile	body	0.95			11.6			5.2	0
975	cover tile	body	0.8			11.4			4.3	0
977	cover tile	body	1.05			11			5.05	0.3
978	cover tile	body	1.1			10.4			5.6	0.2
979	cover tile	body	0.85			12			5.6	0.2
980	cover tile	body	0.65			13			4.25	0.5
981	cover tile	body	1.2			12.4			6.7	0
982	cover tile	body	0.85			13			6.8	0
983	cover tile	body	0.75			11			5.8	0.4
984	cover tile	body	0.7			10.8			3.4	0
985	cover tile	body	0.9			9			4.6	0
986	cover tile	body	0.95			11			5.5	0
987	cover tile	body	1.4			12.4			6.7	0
988	cover tile	body	1.05			14			7.05	0.1
989	cover tile	body	0.85			11.2			5.75	0.3
990	cover tile	body	1			10			4.4	0
1015	cover tile	body	0.9			11.6			6.1	0.4
1016	cover tile	body	1			10.4			5.6	0

## Sheet: pan tile
Sample ID	type	location	thickness	width of smaller end	width of larger end	width of middle	height of smaller end	height of larger end	height of middle	height difference	extension angle	Length of the incision	Distance to nail
45	pan tile	end with incisions	0.9				3.5		4.2	0.7	96	3
46	pan tile	end with incisions	0.7				3.1		3.5	0.4	90	3
47	pan tile	end with incisions	1.1								90	2
68	pan tile	end with incisions	1.1								90	4
69	pan tile	end with incisions	0.95				5.3		6	0.7	90	3.5
72	pan tile	end with incisions	0.75								90	1.5
81	pan tile	end with incisions	0.9	20.6		21	4.6		5.6	1	90	2
96	pan tile	end with incisions	1	29		29	6.2		6.2	0	90	2	2
98	pan tile	end with incisions	1.2	18		18	6		6	0	90	2
99	pan tile	end with incisions	1.35				5.4		5.4	0	90	2
116	pan tile	end with incisions	1.1				4.8		5	0.2	94	1.5
154	pan tile	end with incisions	0.85				3.5		3.5	0	90	3.5
231	pan tile	end with incisions	0.8				3.9		4.3	0.4	92	2.5
285	pan tile	end with incisions	0.7				5.2		5.2	0	90	1.5
289	pan tile	end with incisions	0.7				4.1		4.3	0.2	90
296	pan tile	end with incisions	0.75								90	1.5
299	pan tile	end with incisions	1.25								94	2.5
308	pan tile	end with incisions	0.9				3.5		3.5	0	90	2
313	pan tile	end with incisions	1.3				5.8		5.8	0	90	5.5
316	pan tile	end with incisions	0.8				5.2		5.2	0	90	3.5
330	pan tile	end with incisions	0.8				4.7		5	0.3	87.5	2.3
331	pan tile	end with incisions	1				3.3		3.3	0	90	1.5
392	pan tile	end with incisions	0.8								90	3
400	pan tile	end with incisions	1.3				5.3		5.3	0	90	3.4
401	pan tile	end with incisions	0.8								90	1.9
413	pan tile	end with incisions	1.1	22		22	4.6		4.6	0	90	3	3
416	pan tile	end with incisions	1.1				4		4.2	0.2	90	2.9
417	pan tile	end with incisions	1				5		5	0	90	2.5
418	pan tile	end with incisions	0.7				4.8		5	0.2	95.5
420	pan tile	end with incisions	0.9	26		26	5.8		6	0.2	90	2.7	2.7
421	pan tile	end with incisions	1.1								90	3
422	pan tile	end with incisions	1.05				4.8		4.8	0	101	2.5
423	pan tile	end with incisions	0.9								90	2
487	pan tile	end with incisions	1.15				5.9		6.7	0.8	96	2.5
538	pan tile	end with incisions	1.05				4		7.2	3.2	90	3
727	pan tile	end with incisions	1.1				5.3		5.3	0	100	3.5
41	pan tile	end with incisions	1	22.7		22.7	5.5		5.5	0	90	3.1
75	pan tile	end with incisions	1.45	26		26	7.2		6	1.2	92	5
91	pan tile	end with incisions	1								97	2.4
298	pan tile	end with incisions	0.95				4.1		4.1	0	90	3
311	pan tile	end with incisions	0.9	23		23	6.1		6.1	0	90	3.3
767	pan tile	end with incisions	0.8								92	1.6
768	pan tile	end with incisions	0.8								96	1.4
52	pan tile	smaller end	1.1	29		29	6.2		6.2	0	90
54	pan tile	smaller end	1.2				3.4		4.4	1	88.5
57	pan tile	smaller end	1.1	26		26	5		5.7	0.7	90
60	pan tile	smaller end	0.9	21		23	4.4		5.9	1.5	96
70	pan tile	smaller end	0.7								92
101	pan tile	smaller end	1.2	21		21	5.2		5.5	0.3	90
104	pan tile	smaller end	1.2	22		22	4.5		6	1.5	90
108	pan tile	smaller end	1.4								90
109	pan tile	smaller end	1.35				5		6	1	93
117	pan tile	smaller end	1.1								94
130	pan tile	smaller end	1.1				4.6		4.9	0.3	93
134	pan tile	smaller end	1				2.6		2.6	0	96
139	pan tile	smaller end	1.1								90
202	pan tile	smaller end	0.75				4.5		4.8	0.3	90
255	pan tile	smaller end	1.1								90
275	pan tile	smaller end	1								91
279	pan tile	smaller end	1	18.4		18.4	5.2		5.6	0.4	90
287	pan tile	smaller end	1								96
294	pan tile	smaller end	0.9	18		18	5		5.2	0.2	90
300	pan tile	smaller end	1.8				4.4		5	0.6	94.5
304	pan tile	smaller end	0.85								100
307	pan tile	smaller end	1.25								90
322	pan tile	smaller end	1.35				4.7		4.7	0	90
333	pan tile	smaller end	1.1								94
342	pan tile	smaller end	1.4				4		5.2	1.2	96
351	pan tile	smaller end	1.8								90
356	pan tile	smaller end	1.2								93
425	pan tile	smaller end	1.05	20		20	4		5.2	1.2	90
428	pan tile	smaller end	1.1	17		17	5.3		5.3	0	90
430	pan tile	smaller end	1.1								90
432	pan tile	smaller end	0.8				4.8		4.8	0	103
435	pan tile	smaller end	1.3								90
436	pan tile	smaller end	1				3.3		3.3	0	90
438	pan tile	smaller end	1.4								95
493	pan tile	smaller end	1.3				5.9		6.3	0.4	90
494	pan tile	smaller end	1.2				7.5		7.5	0	90
497	pan tile	smaller end	1.2				4		4.3	0.3	90
499	pan tile	smaller end	0.85				3.6		3.9	0.3	90
500	pan tile	smaller end	1.3								91
501	pan tile	smaller end	1.15				4.1		4.5	0.4	91.5
504	pan tile	smaller end	0.95				7.9		7.9	0	90
505	pan tile	smaller end	1				3.6		4.5	0.9	90
506	pan tile	smaller end	1.1								96
547	pan tile	smaller end	1.3								90
788	pan tile	smaller end	1.2								90
790	pan tile	smaller end	0.9								90
55	pan tile	smaller end	1.2	22.4		24	6.1		6.1	0	92
58	pan tile	smaller end	1.1				4.1		4.6	0.5	91
274	pan tile	smaller end	1.1								91
276	pan tile	smaller end	1								94.5
282	pan tile	smaller end	0.95								90
284	pan tile	smaller end	1.05								92
286	pan tile	smaller end	0.9								90
542	pan tile	smaller end	1.2				3.9		4.5	0.6	94
600	pan tile	smaller end	0.95								92
601	pan tile	smaller end	0.7								93.5
619	pan tile	smaller end	0.7								90
620	pan tile	smaller end	1								90
624	pan tile	smaller end	0.95								94
625	pan tile	smaller end	1.1								94.5
626	pan tile	smaller end	1.4								97
627	pan tile	smaller end	1.65								100
628	pan tile	smaller end	1.2								90
692	pan tile	smaller end	1.05								91.5
734	pan tile	smaller end	1.15								90
735	pan tile	smaller end	1.4								90
755	pan tile	smaller end	1.3								90
762	pan tile	smaller end	1.25								98
778	pan tile	smaller end	1.15								96
779	pan tile	smaller end	0.8								90
781	pan tile	smaller end	1.4				6.1		6.1	0	93
785	pan tile	smaller end	1								90
794	pan tile	smaller end	1.3								92
804	pan tile	smaller end	0.95								94
812	pan tile	smaller end	1								90
1000	pan tile	smaller end	0.9								90
1010	pan tile	smaller end	1.1								91
42	pan tile	larger end	1.2		28.8	28		8.3	6.3	2	92
43	pan tile	larger end	1.2								90
44	pan tile	larger end	0.95					5.6	5.6	0	94
49	pan tile	larger end	1								90
53	pan tile	larger end	0.75								92
56	pan tile	larger end	1.1		25	25		6	6	0	90
61	pan tile	larger end	1.1								93
63	pan tile	larger end	1.05								95
85	pan tile	larger end	1.1					4.9	4	0.9	90
89	pan tile	larger end	1.25		24	23		5	4.8	0.2	93
103	pan tile	larger end	1.4					6.5	5.2	1.3	90
105	pan tile	larger end	0.95								93.5
106	pan tile	larger end	1					5.6	4.2	1.4	96.5
110	pan tile	larger end	1.4		24.6	23.6		6.1	5.5	0.6	92.5
111	pan tile	larger end	0.9		27	26		7	7	0	90
113	pan tile	larger end	1.2								96.5
114	pan tile	larger end	1.35					6	5	1	93
118	pan tile	larger end	0.95								98
132	pan tile	larger end	1					5.6	5.1	0.5	93
135	pan tile	larger end	1.5					4	3.6	0.4	93
195	pan tile	larger end	1.1								94
201	pan tile	larger end	1.5								90
203	pan tile	larger end	1.1								90
230	pan tile	larger end	0.9					5	5	0	100
288	pan tile	larger end	1.2					4.3	4.3	0	93
293	pan tile	larger end	1.2								96.5
295	pan tile	larger end	1.1					6.5	6.5	0	94
301	pan tile	larger end	1								90
305	pan tile	larger end	1.15								90
306	pan tile	larger end	0.85					6.5	6.5	0	93
314	pan tile	larger end	1								90
332	pan tile	larger end	0.8								94
327	pan tile	larger end	1.5								95
335	pan tile	larger end	1.1								93
339	pan tile	larger end	1.6								91
341	pan tile	larger end	1.45					5	4.8	0.2	93
399	pan tile	larger end	0.85								90
434	pan tile	larger end	1.1								90
437	pan tile	larger end						5.2	4.9	0.3	90
439	pan tile	larger end	1								94
496	pan tile	larger end	1					6.2	6	0.2	90
502	pan tile	larger end	1.2								98
545	pan tile	larger end	1.3					5	4.4	0.6	90
548	pan tile	larger end	1.3								93
1018	pan tile	larger end	1.15								90
66	pan tile	larger end	1.1								90
278	pan tile	larger end	0.9								90
281	pan tile	larger end	1.1								92
297	pan tile	larger end	0.95								95
604	pan tile	larger end	1.05								94.5
605	pan tile	larger end	1								95
616	pan tile	larger end	0.9								92
622	pan tile	larger end	1								90
630	pan tile	larger end	1.1								94.5
632	pan tile	larger end	1								93.5
756	pan tile	larger end	0.85								90
757	pan tile	larger end	0.9								90
758	pan tile	larger end	0.9								90
759	pan tile	larger end	0.7								90
766	pan tile	larger end	1.35								90
784	pan tile	larger end	1.1								92
787	pan tile	larger end	1.1								90
789	pan tile	larger end	1.3								90
792	pan tile	larger end	1.2								90
795	pan tile	larger end	0.9								91.5
797	pan tile	larger end	1.4								90
849	pan tile	larger end	1.1								93
863	pan tile	larger end	0.9								102
1009	pan tile	larger end	0.8								93
107	pan tile	end	1.15				5.5		6	0.5	90
115	pan tile	end	1.15				5.3		5.3	0	90
119	pan tile	end	1				4.3		4.3	0	90
140	pan tile	end	1.45		22.6	22.6	6.5		6.5	0	90
141	pan tile	end	1.25		17	17	6		6	0	90
180	pan tile	end	1.05				3.8		3.8	0	90
199	pan tile	end	1.4				4.6		4.6	0	90
233	pan tile	end	0.95				4.8		4.8	0	90
315	pan tile	end	1.35				4.1		4.1	0	90
429	pan tile	end	1.4								90
433	pan tile	end	1.1								90
488	pan tile	end	1								90
489	pan tile	end	1.25				4.3		4.3	0	90
490	pan tile	end	1.2				4.3		4.3	0	90
503	pan tile	end	1.1				6.5		6.5	0	90
541	pan tile	end	1								90
87	pan tile	end	1.6								93
133	pan tile	end	1.3				4.4		5.1	0.7	91
336	pan tile	end	1.3		23	23	4.4		6	1.4	93
283	pan tile	end	1								90
290	pan tile	end	1.5								90
292	pan tile	end	0.9								92
540	pan tile	end	1.2				5.5		5.5	0	90
603	pan tile	end	1								90
629	pan tile	end	1.45								94
631	pan tile	end	0.9								90
850	pan tile	end	1.2								90
51	pan tile	end	1.2				6.7		6.7	0	92
291	pan tile	end	1.2								96
621	pan tile	end	0.9								93.5
782	pan tile	end	1.35								94
864	pan tile	end	1.15								99
73	pan tile	body	1						4.8	0.6
94	pan tile	body	0.9
171	pan tile	body	1.2						3.7	0
187	pan tile	body	0.95						5.1	0.7
191	pan tile	body	1.2						4.5	0
193	pan tile	body	1.1						6.2	0.2
200	pan tile	body	1.2
209	pan tile	body	0.9
222	pan tile	body	1.05						4.5	0.2
224	pan tile	body	0.8
227	pan tile	body	1.4
234	pan tile	body	0.8
254	pan tile	body	1.2						4.3	0
260	pan tile	body	0.9			20			5.6	0
261	pan tile	body	0.8						4.1	0.7
277	pan tile	body	0.85
347	pan tile	body	0.85
353	pan tile	body	1.2						5	0.3
397	pan tile	body	1						5.6	0.5
415	pan tile	body	1.1
419	pan tile	body	1.2
426	pan tile	body	1.2
427	pan tile	body	0.85
431	pan tile	body	1
440	pan tile	body	0.8
442	pan tile	body	0.85
466	pan tile	body	1.1
491	pan tile	body	0.55						4.1	0.3
492	pan tile	body	0.9
495	pan tile	body	1.15						6.2	0.8
498	pan tile	body	0.8
507	pan tile	body	0.9
508	pan tile	body	0.9
539	pan tile	body	0.75
728	pan tile	body	0.65
770	pan tile	body	1.05
771	pan tile	body	1.1
796	pan tile	body	0.85
888	pan tile	body	1.15
903	pan tile	body	1.2
345	pan tile	body	0.75
618	pan tile	body	1.3
691	pan tile	body	0.9
760	pan tile	body	0.95
763	pan tile	body	1
764	pan tile	body	1.1
765	pan tile	body	0.95
769	pan tile	body	0.85
772	pan tile	body	1.4
773	pan tile	body	0.9
774	pan tile	body	0.75
775	pan tile	body	0.9
776	pan tile	body	1.3
777	pan tile	body	0.7
780	pan tile	body	0.8
783	pan tile	body	1.15
793	pan tile	body	0.9
798	pan tile	body	1.05
998	pan tile	body	0.8
1007	pan tile	body	0.95
50	pan tile	body	1.1			23.25			5.45	0.3
62	pan tile	body	0.85
64	pan tile	body	0.8						5.2	0.2
65	pan tile	body	1						4.9	0.4
67	pan tile	body	1.3
71	pan tile	body	0.9						5.25	0.5
74	pan tile	body	1.2			19			5.75	0.9
102	pan tile	body	1.25			23			6.15	1.3
142	pan tile	body	1.25						4.6	0
143	pan tile	body	1.3			19			5	0
144	pan tile	body	1.05			22			6.75	0.5
145	pan tile	body	1.4
157	pan tile	body	1						4.1	0
168	pan tile	body	0.7						2.05	0.3
190	pan tile	body	1.15						3.35	0.3
192	pan tile	body	1.1						6.3	0
194	pan tile	body	1						4.7	0.5
204	pan tile	body	1						3.95	0.5
205	pan tile	body	1.05
206	pan tile	body	1.1
207	pan tile	body	0.9
208	pan tile	body	1.15						5.4	0
210	pan tile	body	1.3
211	pan tile	body	1
212	pan tile	body	1.15
213	pan tile	body	1
214	pan tile	body	1
215	pan tile	body	1.4
216	pan tile	body	1.8
217	pan tile	body	1.2
218	pan tile	body	1.1
219	pan tile	body	0.9						4.9	0
220	pan tile	body	0.95						3.5	0
221	pan tile	body	0.95
223	pan tile	body	0.9
225	pan tile	body	0.8
226	pan tile	body	0.95
228	pan tile	body	1.15
229	pan tile	body	1.1
235	pan tile	body	0.9
236	pan tile	body	0.9
237	pan tile	body	1.1
238	pan tile	body	0.9
239	pan tile	body	0.95
241	pan tile	body	1						2.7	0.4
242	pan tile	body	1.15						4.85	0.3
243	pan tile	body	1.15
244	pan tile	body	1.2						3.6	0
245	pan tile	body	1.1						3.5	0
246	pan tile	body	1.45						6.25	0.3
247	pan tile	body	0.9
248	pan tile	body	1.25
249	pan tile	body	1
250	pan tile	body	1
251	pan tile	body	0.95
252	pan tile	body	0.9
253	pan tile	body	0.75
256	pan tile	body	1.1						5.4	0.8
257	pan tile	body	1						4.8	0.6
258	pan tile	body	0.95						4	0
259	pan tile	body	0.9						4.4	0
262	pan tile	body	1
263	pan tile	body	0.9
264	pan tile	body	0.95
265	pan tile	body	1
266	pan tile	body	1.4
267	pan tile	body	0.8
268	pan tile	body	1.25
273	pan tile	body	1.15
303	pan tile	body	1.2						5	0
309	pan tile	body	0.9
310	pan tile	body	1.2						4.9	0.2
312	pan tile	body	1.3
317	pan tile	body	1						4.2	0
318	pan tile	body	0.8						3.2	0
319	pan tile	body	1						4.15	0.3
324	pan tile	body	1
325	pan tile	body	1						4	0
326	pan tile	body	0.7						4.15	0.2
355	pan tile	body	1.35
391	pan tile	body	0.9
394	pan tile	body	0.8
395	pan tile	body	0.75
396	pan tile	body	0.9
402	pan tile	body	1.3						6.7	0
405	pan tile	body	0.8						5.1	0
406	pan tile	body	1.3
408	pan tile	body	1.3
410	pan tile	body	1.4			18			6.5	0
414	pan tile	body	0.85
443	pan tile	body	1			19			4.4	0
444	pan tile	body	1
445	pan tile	body	1.4						5.1	1
446	pan tile	body	0.95			15			5.35	0.3
447	pan tile	body	0.95
448	pan tile	body	1.1			18.4			4.65	0.7
449	pan tile	body	1
450	pan tile	body	0.75						3.3	0.6
451	pan tile	body	0.95						3.75	0.5
452	pan tile	body	1						4.2	0
453	pan tile	body	0.95						3.85	0.5
454	pan tile	body	1.05			21.2			4.55	0.3
455	pan tile	body	1.4
456	pan tile	body	1.05
458	pan tile	body	1.2
459	pan tile	body	1.05
462	pan tile	body	0.9
463	pan tile	body	1
464	pan tile	body	1
465	pan tile	body
467	pan tile	body	0.85						4.65	0.5
468	pan tile	body	1.1						3.55	0.1
469	pan tile	body	0.9
470	pan tile	body	0.7
472	pan tile	body	1.1						4	0
473	pan tile	body	1.3						4	0
474	pan tile	body	0.75
475	pan tile	body	0.9
476	pan tile	body	0.7						3.75	0.1
477	pan tile	body
478	pan tile	body	1.1
479	pan tile	body	1.1
480	pan tile	body	0.8
481	pan tile	body	0.9
482	pan tile	body	0.8
483	pan tile	body	1.4
484	pan tile	body	0.8
485	pan tile	body	1
486	pan tile	body
509	pan tile	body	0.95						4.25	0.3
510	pan tile	body	0.85
511	pan tile	body	0.85
512	pan tile	body	0.95
513	pan tile	body	1.15						4.55	0.9
514	pan tile	body	0.9
515	pan tile	body	1.1			19			6.2	0
516	pan tile	body	1.35						3.4	0.2
517	pan tile	body	0.85
518	pan tile	body
519	pan tile	body	1.25
520	pan tile	body	0.9						3	0
521	pan tile	body	1.25						6	0.2
522	pan tile	body	0.7
523	pan tile	body	1.25
524	pan tile	body	1.15
525	pan tile	body	0.8
526	pan tile	body	1
527	pan tile	body	0.8
528	pan tile	body	1
529	pan tile	body	1.05
530	pan tile	body	0.8						5.15	0.3
531	pan tile	body	0.6
532	pan tile	body	1
534	pan tile	body	1
535	pan tile	body	1.05
536	pan tile	body	0.85
537	pan tile	body	0.95
543	pan tile	body	1.05			24			7.2	0.4
544	pan tile	body	0.9
549	pan tile	body	1.25						5.65	0.5
550	pan tile	body	1.4
551	pan tile	body	1.15						5.2	0
552	pan tile	body	0.9						4.2	0
553	pan tile	body	1.4
729	pan tile	body	1.3
730	pan tile	body	0.95
731	pan tile	body	0.8
732	pan tile	body	0.95
733	pan tile	body	1.1
738	pan tile	body	1.15						4.4	0
801	pan tile	body	1.1
807	pan tile	body	0.8
813	pan tile	body	1.1
867	pan tile	body	0.85
874	pan tile	body	0.85
875	pan tile	body	0.85
876	pan tile	body	0.95
898	pan tile	body	0.9						4.15	0.5
899	pan tile	body	0.85
904	pan tile	body	0.9
905	pan tile	body	1.2
909	pan tile	body	0.9						2.1	0.2
910	pan tile	body	1.2
976	pan tile	body	0.85
993	pan tile	body	0.75
996	pan tile	body	0.65						3.5	0
997	pan tile	body	0.8						4.2	0
1006	pan tile	body	0.85
270	pan tile	body	0.8
344	pan tile	body	0.7
346	pan tile	body	0.7
348	pan tile	body	0.7
350	pan tile	body	0.7
390	pan tile	body	1.1
393	pan tile	body	1
407	pan tile	body	1
411	pan tile	body	0.8
460	pan tile	body	0.75
461	pan tile	body	0.7
533	pan tile	body	1						3.95	0.9
602	pan tile	body	0.95
606	pan tile	body	0.9
608	pan tile	body	0.9
610	pan tile	body	1
611	pan tile	body	1.05						2.5	0
612	pan tile	body	1.1
613	pan tile	body	1.5
614	pan tile	body	0.8
633	pan tile	body	1
634	pan tile	body	0.95
635	pan tile	body	0.95
636	pan tile	body	0.7
637	pan tile	body	1
638	pan tile	body	0.95
639	pan tile	body	1.1
640	pan tile	body	1.25
642	pan tile	body	0.65
643	pan tile	body	1.15
646	pan tile	body	1.25
647	pan tile	body	0.95
650	pan tile	body	0.8
651	pan tile	body	1.2
652	pan tile	body	1.5
653	pan tile	body	0.85
655	pan tile	body	1
656	pan tile	body	1
660	pan tile	body	0.7
661	pan tile	body	0.75
662	pan tile	body	0.8
664	pan tile	body	0.95
665	pan tile	body	1.05
666	pan tile	body	0.7
670	pan tile	body	0.95
671	pan tile	body	0.75
672	pan tile	body	0.8
674	pan tile	body	1.3
675	pan tile	body	0.45
677	pan tile	body	0.85
680	pan tile	body	0.95
681	pan tile	body	0.95
682	pan tile	body	0.55
684	pan tile	body	1.2
685	pan tile	body	0.8
688	pan tile	body	1.2
689	pan tile	body	1.4
693	pan tile	body	0.85
791	pan tile	body	1
803	pan tile	body	1
805	pan tile	body	1.2
806	pan tile	body	1.4
809	pan tile	body	0.85
810	pan tile	body	0.8
811	pan tile	body	0.9
866	pan tile	body	0.8
868	pan tile	body	1.05
869	pan tile	body	1
870	pan tile	body	1
871	pan tile	body	0.9
873	pan tile	body	0.75						3.5	0
878	pan tile	body	0.8
879	pan tile	body	0.85
880	pan tile	body	0.95						5.5	0
881	pan tile	body	0.7
882	pan tile	body	1.1
883	pan tile	body	0.75
884	pan tile	body	0.8
885	pan tile	body	1
891	pan tile	body	0.6
893	pan tile	body	0.9
894	pan tile	body	0.7
895	pan tile	body	0.95
896	pan tile	body	0.95
897	pan tile	body	1.35
901	pan tile	body	0.9
902	pan tile	body	0.9
906	pan tile	body	0.95
907	pan tile	body	0.95
908	pan tile	body	0.8
919	pan tile	body	0.6
920	pan tile	body	0.85
946	pan tile	body	1
972	pan tile	body	1						4.4	0
994	pan tile	body	1
995	pan tile	body	0.9
1001	pan tile	body	0.95
1002	pan tile	body	1
1003	pan tile	body	0.9
1004	pan tile	body	1
1005	pan tile	body	0.85
1008	pan tile	body	0.9
1011	pan tile	body	0.85
1012	pan tile	body	0.8

## Sheet: flat-pan tile
Sample ID	type	location	thickness	width	height of smaller end	height of larger end	height of middle	height difference	extension angle	length of the incision
80	flat-pan tile	end with incisions	1.1	9.6	4		4	0	86	2.5
82	flat-pan tile	end with incisions	1.3	9.5	3.7		4	0.3	90	3
83	flat-pan tile	end with incisions	1.2	11	5.6		5.6	0	90	5.8
93	flat-pan tile	end with incisions	1.2	7.1	3.7		3.7	0	90	3
151	flat-pan tile	end with incisions	0.8	9.9	2.5		2.5	0	90	2.7
165	flat-pan tile	end with incisions	0.8	4.5	3.9		4.3	0.4	90	2
173	flat-pan tile	end with incisions	0.55	9.8	3.3		4.1	0.8	97	1
181	flat-pan tile	end with incisions	1.25	7	4.4		4.4	0	90	2.7
186	flat-pan tile	end with incisions	1.5	15	4.5		4.9	0.5	97	1
554	flat-pan tile	end with incisions	1	6.5	3.1		3.1	0	90	2
555	flat-pan tile	end with incisions	1.2	16	3.4		3.8	0.4	97	3
557	flat-pan tile	end with incisions	0.85	11.3	3.8		3.8	0	85	2
122	flat-pan tile	smaller end	0.85	9	3.5		3.5	0	90
150	flat-pan tile	smaller end	1.15	10.8	3		3	0	94
179	flat-pan tile	smaller end	1	5	4.7		5.2	0.5	90
184	flat-pan tile	smaller end	1.1	12.6	4.5		5.1	0.6	92
343	flat-pan tile	smaller end		4.7	4.1		4.5	0.4	90
558	flat-pan tile	smaller end	1.05	11.9	3		3	0	98
562	flat-pan tile	smaller end	1.1	8.5	3.5		3.9	0.4	93
564	flat-pan tile	smaller end	0.85	9.3	5		5	0	93
737	flat-pan tile	smaller end	1.1	5.1	4		4.2	0.2	90
76	flat-pan tile	larger end	1	18.8		3.7	3.7	0	94.5
90	flat-pan tile	larger end	1.2	10.6		6.7	6.7	0	94.5
92	flat-pan tile	larger end	1.1	18		2.6	2.4	0.2	90
95	flat-pan tile	larger end	1.2	12.1		5	4.7	0.3	95
153	flat-pan tile	larger end	1.1	7		3.5	3.5	0	97
568	flat-pan tile	larger end	1.2	9		3.8	3.8	0	93
569	flat-pan tile	larger end	1.3	6.5		7.9	7.5	0.4	90
1017	flat-pan tile	larger end	1.25	8.5		3.5	3.5	0	95
88	flat-pan tile	end	1.55	13.3	4.1		4.1	0	90
112	flat-pan tile	end	1.25	23	4.5		4.5	0	90
163	flat-pan tile	end	1.15	11	3.6		4.1	0.5	77
170	flat-pan tile	end	1.15	6.5	3.8		3.8	0	90
561	flat-pan tile	end	1.1	8.3	3.3		3.3	0	90
161	flat-pan tile	body	0.7	3.6			3.9	0
162	flat-pan tile	body	0.6	7.5			2	0
169	flat-pan tile	body	0.8	7.3			2.3	0
196	flat-pan tile	body	1.1	6.3			6.2	0
352	flat-pan tile	body	1.2	4.3			4	0
471	flat-pan tile	body	0.9	14.7			3.2	0
559	flat-pan tile	body	0.7	4.9			4.5	0
560	flat-pan tile	body	0.6	5.5			4.7	0.8
120	flat-pan tile	body	0.9	6			3.4	0.2
121	flat-pan tile	body	0.7	3.4			3.7	0.2
123	flat-pan tile	body	0.85	7			3.2	0
124	flat-pan tile	body	0.9	4.8			3.9	0
125	flat-pan tile	body	1.2	6.5			5.5	0
126	flat-pan tile	body	0.8	4.6			3.4	0.2
127	flat-pan tile	body	1	3.8			5.2	0
129	flat-pan tile	body	1.1	5.1			3.85	0.3
131	flat-pan tile	body	0.9	8.4			3.5	0
136	flat-pan tile	body	0.7	2.8			4.8	0.2
137	flat-pan tile	body	1	6.8			3.9	0
146	flat-pan tile	body	1	3.7			3.2	0
147	flat-pan tile	body	1.1	7			3.5	0
148	flat-pan tile	body	0.8	6.7			3.5	0
149	flat-pan tile	body	1	5.2			3.3	0
152	flat-pan tile	body	0.7	3			5	0.2
155	flat-pan tile	body	0.9	6.8			5.2	0
156	flat-pan tile	body	1.5	11.6			4.8	0
158	flat-pan tile	body	0.6	5			3	0
159	flat-pan tile	body	0.7	3.3			4.35	0.3
160	flat-pan tile	body	1.1	10.7			3	0
164	flat-pan tile	body	1.65	8.4			3.1	0
166	flat-pan tile	body	1	4.1			3.55	0.9
167	flat-pan tile	body	1	4.2			3	0
172	flat-pan tile	body	1.1	8.5			3.8	0
174	flat-pan tile	body	2.2	5.1			4.8	0
175	flat-pan tile	body	1.25	8.1			3.3	0.6
176	flat-pan tile	body	1.35	8.1			3.4	0.2
177	flat-pan tile	body	0.8	4.9			4.9	0
178	flat-pan tile	body	1.1	4.2			4.1	0
182	flat-pan tile	body	0.9	4.2			4.25	0.3
183	flat-pan tile	body	1.2	7.4			4.2	0
185	flat-pan tile	body	1.75	9.3			5.8	0.4
188	flat-pan tile	body	1.2	6.8			4	0
189	flat-pan tile	body	1	7.9			3	0
197	flat-pan tile	body	1	3.8			2.25	0.1
198	flat-pan tile	body	1.2	3.5			4.8	0
232	flat-pan tile	body	1	5.8			4.05	0.3
240	flat-pan tile	body	0.8	5.3			3	0
320	flat-pan tile	body	0.85	5.8			2.7	0.2
321	flat-pan tile	body	1	5.9			4.5	0
323	flat-pan tile	body	1	5.4			2.6	0
329	flat-pan tile	body	0.8	5.9			2.6	0
334	flat-pan tile	body	1.1	6			4	0
354	flat-pan tile	body	1	6.1			3.2	0.4
563	flat-pan tile	body	1	3.7			4.4	0.4
565	flat-pan tile	body	0.7	6.4			3.65	0.3
566	flat-pan tile	body	0.75	3.8			3.5	0
567	flat-pan tile	body	0.8	7.9			3.8	0
570	flat-pan tile	body	1.05	7.5			6.45	0.1
571	flat-pan tile	body	0.8	4			3.9	0.2
572	flat-pan tile	body	0.9	7.2			4.85	0.3
573	flat-pan tile	body	0.8	11.1			4.8	0
574	flat-pan tile	body	1.15	6.6			5.9	0.2
575	flat-pan tile	body	1.3	4.2			5.8	0
576	flat-pan tile	body	1.4	6.5			5.55	0.3
577	flat-pan tile	body	0.75	6			3.9	0
578	flat-pan tile	body	1	4.8			6.85	0.1
579	flat-pan tile	body	0.95	8.8			3.1	0
580	flat-pan tile	body	1.1	5.2			4.9	0.2
581	flat-pan tile	body	0.95	8.1			3.5	0
582	flat-pan tile	body	1.05	6.6			2.65	0.7
583	flat-pan tile	body	0.7	3.8			4.6	0
584	flat-pan tile	body	0.8	5.2			4.4	0
585	flat-pan tile	body	1.2	7.3			5.3	0
586	flat-pan tile	body	1.5				3	0
587	flat-pan tile	body	1.1				3.3	0
588	flat-pan tile	body	1	4.5			3.1	0
589	flat-pan tile	body	1.05	3.4			3.1	0.8
590	flat-pan tile	body	1.3	4			5	0
591	flat-pan tile	body	0.8	3.2			5.1	0
592	flat-pan tile	body	1.1	4.5			3.3	0
593	flat-pan tile	body	1.2	7.5			3.4	0.2
594	flat-pan tile	body	1.3	8.8			3.5	0
595	flat-pan tile	body	1.25	8.1			3.6	0
596	flat-pan tile	body	1.1	10.2			2.65	0.1
597	flat-pan tile	body	0.9	4			2.2	0
598	flat-pan tile	body	0.7	6.4			3.8	0
599	flat-pan tile	body	0.85	7.3			4	0
736	flat-pan tile	body	0.85	5.6			3.85	0.3
740	flat-pan tile	body	0.4	3.3			4.1	0
741	flat-pan tile	body	0.7	3.5			4.6	0.2
751	flat-pan tile	body	1.35	5.5			2.8	0
753	flat-pan tile	body	0.4	3			4	0
754	flat-pan tile	body	1.1	5.6			4.6	0
992	flat-pan tile	body	0.85	9.8			3.2	0
999	flat-pan tile	body	1	9.3			2.7	0
