# Supplementary material for: Reconstructing the earliest known composite-tiled roofs from the Chinese Loess Plateau
Source: Sci Rep. 2023 May 19;13:8163. doi: 10.1038/s41598-023-35299-x (PMC10199015; doi:10.1038/s41598-023-35299-x)
Supplement: Supplementary file 2 — Supplementary Information 2. [file 41598_2023_35299_MOESM2_ESM.xlsx]

## Sheet: pan
Dataset S2. Priority order of tile interlocking
Pan-pan in horizontal direction
Larger end	D	D	D	D	C	C	C	C	B	B	B	B	A	A	A	A
Smaller end	d	c	b	a	d	c	b	a	d	c	b	a	d	c	b	a
Match type	2	1	1	5	3	2	1	1	4	3	2	1	5	4	3	2
Pan on left	Pan on right
5	1
4	1	2
3	1	2	3
2	1	2	3	4
1	1	2	3	4	5
Pan-pan in vertical direction
Priority order	Possible match type
1	a-A	b-A	b-B	c-A	c-B	c-C	d-A	d-B	d-C	d-D
2	a-B	b-C	c-D
3	b-D
4(avoid)	a-C	a-D
							Width of larger end
							σ	value
							2	29.927
							1	27.095
							0	24.263
							-1	21.43
							-2	18.598
							Width of smaller end
							σ	value
							2	25.241
							1	22.78
							0	20.14
							-1	17.499
							-2	14.585

## Sheet: cover
cover-cover in vertical direction
priority order	possible match type
1	a-A	b-A	b-B	c-A	c-B	c-C	d-A	d-B	d-C	d-D
2	a-B	c-D
3	a-C	b-C
4(avoid)	a-D	b-D
									width of larger end
									σ	value
									2	15.739
									1	14.107
									0	12.474
									-1	10.842
									-2	9.21
									width of smaller end
									σ	value
									2	13.87
									1	12.223
									0	10.575
									-1	8.928
									-2	7.281
